# Supplementary material for: Huang-Lian-Jie-Du decoction alleviates cognitive deficits in Alzheimer’s disease model 5xFAD mice by inhibiting Trem2/Dap12 signaling pathway
Source: Chin Med. 2025 Apr 15;20:50. doi: 10.1186/s13020-025-01098-x (PMC11998141; doi:10.1186/s13020-025-01098-x)
Supplement: Supplementary file 1 — Supplementary Material 1. [file 13020_2025_1098_MOESM1_ESM.xlsx]

## Sheet: Sheet1
Color	MCODE	GO	Description	Log10(P)
	MCODE_1	R-HSA-5663202	Diseases of signal transduction by growth factor receptors and second messengers	-23.9
	MCODE_1	R-HSA-9009391	Extra-nuclear estrogen signaling	-22
	MCODE_1	R-HSA-9006934	Signaling by Receptor Tyrosine Kinases	-19.4
	MCODE_2	R-HSA-416476	G alpha (q) signalling events	-11.1
	MCODE_2	R-HSA-388396	GPCR downstream signalling	-8.8
	MCODE_2	R-HSA-372790	Signaling by GPCR	-8.4
	MCODE_3	R-HSA-9006934	Signaling by Receptor Tyrosine Kinases	-16.9
	MCODE_3	R-HSA-76002	Platelet activation, signaling and aggregation	-11.9
	MCODE_3	R-HSA-114604	GPVI-mediated activation cascade	-10.9
	MCODE_4	R-HSA-500792	GPCR ligand binding	-27.3
	MCODE_4	R-HSA-373076	Class A/1 (Rhodopsin-like receptors)	-26.4
	MCODE_4	R-HSA-372790	Signaling by GPCR	-24.5
	MCODE_5	R-HSA-211897	Cytochrome P450 - arranged by substrate type	-12.8
	MCODE_5	R-HSA-211945	Phase I - Functionalization of compounds	-11.6
	MCODE_5	R-HSA-556833	Metabolism of lipids	-9.8
	MCODE_6	R-HSA-2142753	Arachidonic acid metabolism	-7.6
	MCODE_6	R-HSA-556833	Metabolism of lipids	-6.4
	MCODE_6	R-HSA-8978868	Fatty acid metabolism	-6.1
	MCODE_7	R-HSA-418555	G alpha (s) signalling events	-6.9
	MCODE_7	R-HSA-373076	Class A/1 (Rhodopsin-like receptors)	-5.9
	MCODE_7	R-HSA-500792	GPCR ligand binding	-5.4
	MCODE_8	R-HSA-977443	GABA receptor activation	-8.1
	MCODE_8	R-HSA-112314	Neurotransmitter receptors and postsynaptic signal transmission	-6.5
	MCODE_8	R-HSA-112315	Transmission across Chemical Synapses	-6.2
