# Supplementary material for: Huang-Lian-Jie-Du decoction alleviates cognitive deficits in Alzheimer’s disease model 5xFAD mice by inhibiting Trem2/Dap12 signaling pathway
Source: Chin Med. 2025 Apr 15;20:50. doi: 10.1186/s13020-025-01098-x (PMC11998141; doi:10.1186/s13020-025-01098-x)
Supplement: Supplementary file 2 — Supplementary Material 2. [file 13020_2025_1098_MOESM2_ESM.xlsx]

## Sheet: Sheet1
Chemicals identified in both HLJD decoction and TCMSP platform	origins
Isocorypalmine	Phellodendron chinense Schneid.
Canadine	Coptis chinensis Franch. and Phellodendron chinense Schneid.
Berlambine	Coptis chinensis Franch.
Cavidine	Phellodendron chinense Schneid.
Berberine	Coptis chinensis Franch.
Baicalin	Scutellaria baicalensis Georgi.
Palmatine	Coptis chinensis Franch.
Baicalein	Scutellaria baicalensis Georgi.
Crocetin	Gardenia jasminoides Ellis.
Obacunone-17-β-D-glucopyranoside	Coptis chinensis Franch. and Phellodendron chinense Schneid.
Wogonin	Scutellaria baicalensis Georgi.
Panicolin	Scutellaria baicalensis Georgi.
Skullcapflavone II	Scutellaria baicalensis Georgi.
